# Supplementary material for: De-ubiquitination of ELK-1 by USP17 potentiates mitogenic gene expression and cell proliferation
Source: Nucleic Acids Res. 2019 Mar 11;47(9):4495–508. doi: 10.1093/nar/gkz166 (PMC6511843; doi:10.1093/nar/gkz166)
Supplement: Supplementary Data [file gkz166_supplemental_files.zip]

Archive with 8 entries (8 files):
- ELK MUBI SUPP F1ae JAN.pdf
- ELK MUBI SUPP F2ab JAN.pdf
- ELK MUBI SUPP F3 JAN.pdf
- ELK MUBI SUPP F4ab JAN.pdf
- ELK MUBI SUPP F5ac JAN.pdf
- ELK MUBI SUPP F6 JAN.pdf
- ELK MUBI SUPP F7 JAN.pdf
- ELK MUBI SUPP INFO REV.pdf
